# Supplementary material for: Regulation of Alcohol and Acetaldehyde Metabolism by a Mixture of Lactobacillus and Bifidobacterium Species in Human
Source: Nutrients. 2021 May 30;13(6):1875. doi: 10.3390/nu13061875 (PMC8228388; doi:10.3390/nu13061875)
Supplement: Supplementary file 1 [file nutrients-13-01875-s001.zip]

Archive with 1 entries (1 files):
- nutrients-1228905-supplementary.pdf
